# Supplementary material for: Research on emotion classification technology of movie reviews based on topic attention mechanism and dual channel long short term memory
Source: PeerJ Comput Sci. 2023 Apr 3;9:e1295. doi: 10.7717/peerj-cs.1295 (PMC10280550; doi:10.7717/peerj-cs.1295)
Supplement: Supplemental Information 1 [file peerj-cs-09-1295-s001.zip]

Archive with 15 entries (14 files):
- Code/data.py
- Code/model.py
- Code/monitors.py
- Code/requirements.txt
- Code/sgdr.py
- Code/tests/
- Code/tests/__init__.py
- Code/tests/test_attentionDecoder.py
- Code/tests/test_attentionEncoder.py
- Code/tests/test_dualAttentionSeq2Seq.py
- Code/tests/test_naiveSeq2Seq.py
- Code/tests/test_plotOutput.py
- Code/tests/test_setGenerator.py
- Code/tests/test_simpleLSTM.py
- Code/train.py
